# Supplementary material for: Do Sex, Age, and Marital Status Influence the Motivations of Amateur Marathon Runners? The Poznan Marathon Case Study
Source: Front Psychol. 2020 Aug 31;11:2151. doi: 10.3389/fpsyg.2020.02151 (PMC7488354; doi:10.3389/fpsyg.2020.02151)
Supplement: Supplementary file 1 [file Data_Sheet_1.CSV]

Code	Sex	Years_running	Range_age	Civil_status	Health	Weight	Achievement	Competition	Recognition	Afilitation	Psychological	Life	Self_steem
1	1	3	3	2	4	4	4	4	4	4	4	4	4
2	1	1	4	2	4	4,25	4	4	4	4	4	4	4
3	2	3	4	2	3,83	2	2	1	1	3,83	2,56	2,57	2,88
4	1	2	4	2	7	3,75	2,5	2,5	2,33	3,5	4,56	4,14	5,25
5	1	1	3	1	7	7	7	3,5	3,67	5	6,67	6,29	7
6	2	1	4	1	7	1,75	3,17	1	1,67	1	3,11	2,29	3,88
7	1	2	3	2	2,67	4	4,5	4	1,17	3,33	2	2,29	2,63
8	2	2	4	2	6,17	5,5	4,83	1	3,83	4,67	5,11	3,14	5
9	1	2	4	2	5,67	4,5	4,67	1,75	1,83	2,33	3,56	3	4
10	1	1	4	2	6,17	3,25	6,5	7	3	2,17	5,11	4,43	6,5
11	1	1	4	2	5,5	3,75	5,5	4,25	3,33	5,33	4,78	4,71	4,75
12	1	2	3	2	5,5	6	5,83	5,25	4,5	5,83	6	5,43	5,75
13	2	1	2	1	5	4,5	4,83	3,75	4,17	7	5,78	5	6
14	1	1	3	1	5	5,5	4,33	4,5	6,67	1	5,11	2,71	5,25
15	1	1	3	1	4,17	6	6	4,5	3,17	4,67	4,56	4,29	5,75
16	1	2	4	2	5,33	5	1,67	1	1,67	1	2,22	1,57	3,75
17	2	1	3	1	1,5	1	1,83	1	1	1,17	1,78	1,43	1,88
18	1	3	3	2	7	5,5	6,5	3,5	4,67	4,33	6,11	5,43	6,13
19	1	1	3	2	7	2	7	5,5	5,33	4,5	4,78	5,86	6,25
20	1	2	3	1	5,83	5,25	5,33	4,25	3,17	5,33	3,78	4,71	5,5
21	2	1	2	2	7	5,75	7	3,5	3	2,83	5,67	5,57	5,88
22	1	3	4	2	6,67	6,5	7	4	1,83	3,67	3,33	5	3,88
23	1	2	3	2	5	2,5	3,17	2,5	1,83	2,83	3,56	4,71	4,88
24	2	1	4	2	6,5	5,25	7	2,25	2,33	2,5	5,33	3	5,13
25	2	2	3	1	6,5	4	4,67	1,5	2,33	4,33	4,56	4,43	5,25
26	2	4	4	1	6,5	5,5	4,33	1	2,33	1,33	3,11	3,14	3,5
27	1	2	3	2	3,67	5,25	4	3,25	3,33	2,17	3,44	2,43	3,63
28	2	4	4	2	7	6,5	5,17	4,25	3,33	3,83	6,11	4,29	5,88
29	1	1	3	2	4,17	2,5	4,5	1,25	1,5	3,33	1,78	2,43	4,25
30	2	2	4	2	3,17	1,25	4,33	2,75	1	2,17	1,11	1,43	1,5
31	1	2	4	2	4,17	4,75	3	1,5	5,33	2,83	2,89	2,43	3,63
32	1	1	4	1	4,83	6	5,33	5	5,33	6	3,78	3,86	5,38
33	1	3	3	1	5	3,75	4,33	4,25	5,33	5,5	4,89	5	4,63
34	1	2	4	2	6,33	5,5	6,67	5,5	4,5	6,33	6,44	6	5,88
35	1	1	3	2	6,5	5,25	7	5,5	3,67	4,17	2,78	5,57	5,25
36	1	1	3	2	6,17	1	5,17	1	2,33	7	5,56	5,71	6,25
37	1	1	4	2	3,83	4,75	5,33	4	2	2,83	2,56	1,43	3,38
38	2	2	3	2	6,17	2,25	4,67	1,75	1,5	3	3,56	2,71	3,63
39	1	1	3	2	4,5	1,75	4,67	2,25	1	1	1	1	1
40	1	2	3	2	4,83	3,75	6,33	2,75	3,67	3	4,11	1,86	4,38
41	1	4	3	2	4,5	1	3	1	1,5	1	4,67	1,86	2,13
42	1	3	4	2	2,67	1,75	5	4,25	3,67	2,33	3,56	2,43	4,88
43	1	3	4	2	4,17	2,5	3,17	1,5	1,5	1,17	4	1	1,88
44	2	3	3	2	5,33	3,75	5,33	3,75	4	4,67	5,11	4	5,5
45	1	4	4	2	5,33	2,25	5,5	4,5	2,5	5,67	2,11	3,14	4,38
46	1	1	4	2	4	2,75	3	1,25	1,67	1,5	3	2	2,63
47	1	1	4	2	6,67	5,5	6,33	5	5	5,33	5,78	6,43	6,25
48	1	2	3	2	5,17	1	5,67	3,25	1,17	1,67	2,89	2,14	3,63
49	1	2	3	2	5,33	6,25	7	5	2,5	3,5	3,33	3,86	6,5
50	1	2	3	1	6,67	5,5	5,83	3,25	3	3,33	4,56	3,71	6,13
51	1	4	4	2	5,5	5,75	2,67	1,25	2,67	2,67	4,33	2,43	4
52	1	2	3	2	7	4,25	4,17	2,75	4,17	4,83	5,78	5	5,88
53	1	4	3	2	5,5	4,25	5,83	3,5	2,33	3,17	4,22	3	4,13
54	2	2	2	2	4,33	5,5	4,67	3,25	4	3,33	5,33	2,86	5,88
55	1	3	4	2	5,67	4,75	4,67	2,5	2	4,67	4,44	4,43	6
56	1	3	3	1	6,33	6,25	6,5	5,75	3,33	5,5	3,56	4,29	4,38
57	1	3	3	2	5,5	1,25	5	2,75	2,17	2	3,56	3,57	3,13
58	2	1	3	2	5	4	5,5	3	2,67	3,33	4,22	4,86	4,63
59	1	3	5	2	6,83	1	6,67	1	1,5	2,17	3,89	4	6,25
60	1	2	2	2	4,5	2,5	3,83	1,75	1,67	2,5	4,89	4	5,38
61	2	2	4	2	6	5,75	4	1,5	1,67	3,5	2,33	3,86	3,25
62	1	1	3	2	7	7	6	2,5	3,5	3	5,11	4,86	5,13
63	1	3	2	1	6,67	7	6,33	4,75	3,33	4,33	3,56	2,14	5,5
64	1	2	4	2	5,83	5	4,83	3,5	4	6,33	5,56	4,43	5
65	2	3	4	2	5,33	4	5,33	2	2,17	4,17	4,44	4,43	4,38
66	2	2	4	2	3,5	4,5	4,83	2,75	2	4,67	3,67	4,29	4,5
67	2	3	3	2	5,83	4,25	3,67	1	3,17	2,33	6,33	4,43	5,5
68	2	1	4	2	6,83	3	2,83	1,25	2,33	2,67	6	4,29	5,63
69	1	1	2	1	1	1	4	1	2	1	5	3,57	3,25
70	1	1	4	2	3,33	1,25	4,67	1,5	2	2,17	2,67	1,29	1,88
71	2	3	3	2	4,5	3,25	4,67	1,5	2	1,5	1,89	1,57	3,13
72	1	1	2	2	4,17	1	5,33	1,25	2,17	2,5	5,44	5,14	3,63
73	1	2	4	3	2,83	3,75	3,33	1,25	1,17	1	2	1,14	1,63
74	1	1	4	2	5	4	5,33	2,25	2,33	2,33	3	3,14	5
75	1	3	3	2	2,17	2,5	4,83	5,5	3	1,5	1,22	1,14	2,38
76	1	3	4	1	5,83	4,5	6,5	6	4,5	5,17	5	5,29	6,13
77	2	2	3	2	5,83	5,75	6,83	3	3,17	3,33	6,11	5,57	6,75
78	2	2	4	2	5,5	4,75	5,83	3,5	2	2,67	4,67	3,86	5,5
79	1	3	3	1	6,17	3	6,17	4	3,5	4,5	5	4,71	5,5
80	1	2	2	1	4,83	5	5,17	3,75	2,33	3,83	5,11	3,43	4,75
81	1	2	3	2	6,5	3	6,83	6	5,17	4	6,11	5,57	6,5
82	1	2	5	2	5,5	5	3,83	1,5	3	3,83	5,11	4,29	6,75
83	2	2	3	1	5,5	4	4,17	3,75	3,5	3,5	4,22	3,71	4,63
84	1	1	3	3	5,17	1	2,17	1,25	4	3	5,67	3,29	6,13
85	1	2	3	1	5,33	5,25	4,67	2,5	2,17	2	5,22	3,57	4,5
86	2	2	4	2	4	3	2,67	1,25	2,5	1	2	2,29	2,13
87	2	2	3	2	7	6	6,17	1	2,17	5	4,11	4,14	6
88	1	2	4	3	4,5	4	2,83	2,25	2,83	4,67	3,11	3,57	3,25
89	1	2	4	2	5,33	6,5	5,33	2,75	1,67	2	5,33	3,57	3,38
90	2	2	1	1	4,5	3,5	6	2,75	3,33	4,67	4,11	4,14	5,5
91	1	2	4	2	4,67	5,25	5,17	1,75	3	5,33	4,11	3,86	4,63
92	1	2	4	2	2,5	2,25	3,33	2	1,17	2,17	2,44	1,57	1,75
93	1	3	3	2	5,17	3,25	6,67	6,75	3,5	3,33	6,56	4,86	6
94	1	1	4	2	5,67	5	6,17	5	3,33	3,33	4,22	3,71	4,75
95	1	1	3	2	2,33	1,25	2	1	1,33	1	2,22	2	2,75
96	1	2	3	1	4,83	4,75	4,5	3,75	3,17	5,83	5,44	4,71	5,25
97	2	1	3	2	5,33	2	3	2,25	2,67	4,33	5,78	4	5,5
98	1	2	3	2	4,33	4,25	4,17	3	3,17	2,5	2,56	3,14	4,75
99	2	1	3	1	5,33	2,75	5,5	1,25	2,67	2,5	5,33	3,43	6,25
100	1	3	4	3	5,83	4,5	3,33	4,25	1,67	2,33	5,67	3,71	5,63
101	1	2	2	2	3,5	1,5	5	2,75	4,83	4,83	3,44	4,14	5,25
102	2	3	4	2	5	3	4,67	3,75	3,17	4	6,33	5,29	5,38
103	2	1	4	2	4,17	1	1,83	1	1,83	3	4,89	3,29	4,63
104	1	1	3	2	4,33	3,5	3,67	3,25	2,33	2,67	6,22	3,14	5,63
105	1	3	4	2	6,67	6,25	5,5	5,25	4,33	3,33	4,11	4,29	4,63
106	2	3	4	1	7	4,75	4,67	1,5	2,17	4,5	4,78	3,71	4,75
107	1	3	4	2	6,33	4	7	6,25	2,83	4,17	5,89	5,57	5
108	1	2	4	2	5,17	3,25	6,33	5,75	4,33	3,5	3,44	4,14	5
109	2	1	2	2	6	2,5	2,83	2,25	2,33	3,33	5,11	5,29	5,38
110	2	2	4	2	6	5	5,83	4,25	2,17	4,17	4,33	4,57	5
111	1	3	3	1	5,17	2,75	5,67	2,25	2,67	4,5	4	4,43	3,63
112	2	3	3	2	4,5	2	4,5	1,25	1,67	1,5	5,44	4,57	5
113	1	1	3	1	4	1	2,67	1	2	1	4,44	2,43	2,25
114	1	1	4	2	5,17	4,5	6,17	2,5	4,17	6,33	3,56	3,86	6,13
115	1	3	4	2	6,17	4	5,5	1,75	2,33	3,33	3	2,57	4,5
116	2	1	3	2	5,5	2,75	5,17	3,25	3	3,33	5,78	5,43	5,63
117	1	2	4	2	6	4	6,67	6,25	4,33	3,83	4,11	4,14	5,13
118	2	1	3	2	4	4,75	5,5	5,25	4,17	2,17	4,78	4	5,63
119	1	2	3	1	5,33	5,5	4,33	2,75	3,83	4,67	4,44	4,14	3,75
120	1	1	3	2	5,5	2,75	6,83	4	3	5,67	4,56	3,57	5,25
121	2	1	4	2	7	5	5,17	1,5	2,5	3,33	5	4,29	5,13
122	2	3	4	2	6,5	4,5	4,5	2,25	2,83	4,5	5,89	5,86	5,13
123	1	4	5	2	6,67	5,75	6,5	5	6	6,5	6,78	6,71	6,63
124	1	3	4	2	7	4	6,83	4,25	3	2,67	4,44	4,57	5,25
125	1	1	2	1	4,17	5	6,5	4,75	3,5	2,17	3,56	4,29	4,88
126	1	1	3	2	5	5,5	6,67	5,25	5	5,67	5,67	4,57	5,63
127	1	2	4	3	6,67	4	4,33	1,75	1,67	2	3,78	3	3,75
128	2	1	3	2	4,83	4,5	3,5	2,75	2	3	1,78	1,14	1,38
129	1	1	5	3	6,5	5,25	6,17	4,75	4,17	1,67	2,89	2,71	4,75
130	2	1	3	2	2,33	5,25	3,67	1,5	3,67	2	3,44	1,71	3,63
131	2	3	3	2	7	7	6,17	5	4,67	4,67	6,56	6,29	6,88
132	1	1	2	1	3	1,5	4,33	1	1,33	3,67	2,89	1	3
133	1	3	4	2	7	5	6,33	5,75	3,83	4,5	5,78	5,14	5,75
134	1	2	3	2	6	6,5	5,17	2,25	2,33	2,83	3,11	4	5,13
135	1	1	4	1	7	7	7	1	4	4,5	6,11	6,14	7
136	1	1	3	2	5,33	1,75	4,67	3	2,17	1	3,78	3,57	4,5
137	1	2	2	2	6,67	6,75	6,5	5	2,67	2	5,33	5,43	5,75
138	2	2	4	2	7	3	6,67	2,5	1	3	3,67	4,43	4,75
139	1	1	4	2	3,33	2,75	3,33	1,75	1,67	2,33	2,44	1,86	3,25
140	2	3	4	2	4,83	2	3,17	1,5	1,5	2,67	2,44	3,29	2,38
141	1	2	4	2	5,33	3,75	6	3,25	1,67	4	6,11	4,43	5
142	1	2	4	1	5,67	5,25	5,33	4,5	3,5	4,17	4,44	4	5
143	1	3	4	2	5,17	5,25	5,33	3,75	3	3,5	3,33	3,71	4,13
144	2	1	2	1	4,5	6,75	5,67	1	4	3,33	5	2,43	5,38
145	1	2	4	1	6,17	3,75	4,67	4,5	3	2,83	4,11	4,57	4,5
146	1	1	5	2	4,67	1,75	3,5	2,25	3	5,5	3,22	4,86	5,13
147	2	2	4	2	6,5	1,75	5,33	2	1,5	4,33	4	4,14	4,5
148	2	2	3	1	5,5	5,25	4,83	2,75	3,83	3,5	4,33	4	3,88
149	1	1	4	2	6	5,25	3	2,25	4,5	4,67	4	4	4,5
150	1	3	4	2	5,83	5	6,17	3,5	3,17	4,5	5,33	4,57	5,13
151	2	3	3	1	4	3,25	6,83	5,75	2,33	1,5	1,89	4,71	5,25
152	1	4	3	1	4,83	3,5	5,67	3	3,67	3,5	4,67	4,86	4,88
153	1	2	4	2	7	6,75	6,33	4,5	5	3,5	4,78	3,71	5,13
154	1	4	4	2	3,83	5,25	4,83	4,25	2,5	2,67	2,44	3	3
155	1	2	3	1	5,83	2,5	4,67	1,75	3,5	4,5	4,89	3,71	4,75
156	2	3	4	2	7	4,75	4,67	1	3	2	4,11	6,29	6,75
157	1	2	2	2	6	5,25	5,83	5	4,5	5,17	4,89	5,71	5,63
158	1	3	3	2	6,33	5,5	6	1,25	2,17	1	5,11	2,29	5,63
159	1	2	4	2	6,33	5,75	4,17	2	2,5	2	6,44	2,86	6,75
160	1	1	4	1	4,5	2	4,33	1	3,33	1	3	2,43	3,13
161	1	2	4	2	4,33	6	5,33	1,25	2	1,83	2,89	1,14	3,25
162	1	2	4	3	7	7	6,17	2,5	2,17	4	5,89	4,57	5,38
163	1	2	4	2	6,67	3,75	6	4,75	4	4,5	6,11	6,29	6,63
164	1	3	4	1	6,17	6,25	6,5	6,5	6,33	1	6,33	5,71	6,75
165	1	1	1	1	6,67	2,75	3,83	1,5	2	2,17	4,78	4,29	5,75
166	1	4	3	1	4	1,75	2,83	2	1	2,5	1,67	2,57	2,38
167	1	2	2	2	4,33	1,25	4,83	4	4,5	2,5	3,56	3,14	5,25
168	1	4	3	2	6,33	2,5	6,67	3,5	1,17	1	2,56	1,86	3,88
169	2	2	2	1	7	6,75	7	7	4,33	5	6,78	6,86	7
170	1	4	4	2	4,5	3,5	6,17	1	1	1,17	2,89	2,14	2,88
171	2	2	2	1	4,17	3,75	4	1	1,5	1,33	2,44	1,14	2,25
172	1	3	4	2	5,17	5,5	5	1,5	1,67	2,67	3,33	3,29	3,63
173	2	2	4	2	6	3,5	4,33	1,25	1,5	3,33	5,33	2,57	4,38
174	1	4	3	1	5,5	6	7	2,75	1,67	2	3,22	2,86	5,13
175	1	2	4	2	5,83	6,5	4,33	2,75	2,33	2,67	2,44	2,86	2,75
176	1	3	4	2	4,83	3,25	6	5	3,83	2,83	3	4,57	3,88
177	1	2	3	1	4	2,25	5,17	3,5	3,5	5,17	4,44	4,14	4,63
178	2	1	3	3	5,33	6,5	5,83	2,25	3,17	3,5	4,44	5,14	4,5
179	2	2	4	2	6,67	7	3,33	1,25	3,33	5,5	4,67	3,57	5,63
180	1	2	3	2	6,17	2,5	6,5	2,25	3,33	3,5	4,22	4	5,38
181	1	3	3	1	5,5	4,25	4,5	1,5	1	1,67	3	2	2,5
182	1	3	3	1	4,67	3,25	3	3	2,17	2	3	2,71	2,5
183	1	2	3	1	7	3,25	6,17	1,75	2	2,33	5,67	4,14	5,25
184	2	4	3	2	5	1,5	6,33	1,5	2,33	6,17	3,89	4,86	4
185	1	1	4	2	6,67	4,75	6,17	4,25	4,83	4,5	3,89	4,29	5,5
186	2	3	3	2	3	4,25	6,17	3,25	2	1	3,89	2,43	3,63
187	2	2	3	2	6,67	5,5	7	4	3,33	4	5,22	5	5,88
188	1	1	3	2	5	4,75	5,17	3	1	1	1,44	1,43	2
189	1	1	4	1	6,17	7	5,67	2,5	3,5	5	3,22	4,14	5,25
190	2	2	2	2	6,17	1,75	4,67	3,75	4,83	5,5	4,67	5	5,13
191	2	4	4	2	2	1,5	6,33	2,75	2	1,5	1,22	2,14	3,25
192	2	3	2	2	2,83	1,5	5,33	2,75	2	1,67	3,22	3,86	4
193	1	4	4	2	6,67	5,5	5,67	1,75	2,33	2,83	4,11	3,29	6,13
194	2	1	4	2	5,83	4,25	1,67	1	2,67	3,5	3,89	1	5,63
195	1	2	4	2	3	3	6	5	2,33	3,67	1,89	3,71	3,88
196	1	2	4	2	5,67	2,5	5,33	3,25	2,33	3,83	1,56	2,43	3,38
197	1	1	4	2	2,5	2,25	5	2,75	1,83	2,83	3,89	2,29	4,13
198	1	1	4	2	6,33	4,5	5,5	4,5	2,5	4,17	4,67	5,86	5,88
199	1	3	5	2	5	3	5,67	2,75	2	4	3,78	4,86	4
200	1	4	5	2	6,5	3,75	5,83	1,75	3	4,5	3,78	3,71	4,13
201	1	3	4	2	6,67	5,25	5,33	2,5	2	3	5,33	4,43	5,63
202	1	3	4	1	6,83	5,75	6,67	3	4,33	5,5	5	4,86	5,88
203	2	2	4	2	5,5	6,5	5,83	4,75	4,83	4,67	6,78	4,71	6,63
204	1	2	3	2	6,33	4,5	7	6,75	6,33	6,33	6,22	5,71	7
205	1	3	3	1	6,83	6,5	7	3,25	1,17	1,17	5	2,86	3,5
206	1	2	2	1	5	5,25	4,17	3,25	2	2,67	3,22	3	4,63
207	1	1	3	1	3,67	5,5	5,67	4,5	3	2,33	4	3,43	4
208	1	3	3	1	4,17	4,25	4,17	1,5	1,67	1,17	1,56	1,29	2,38
209	2	1	3	3	4	3	2	1	1	1	5,44	1,14	3,25
210	2	1	3	2	2,83	1	2	1	1	1,5	2	1	1,5
211	1	1	4	3	6	4	5	3	1,83	4,33	3	3,86	3,5
212	1	3	2	1	4,67	5	4,83	4,25	2,33	6,17	5,33	5,29	5,63
213	2	1	4	2	6,5	6,25	3,17	1	4	3	5,33	4	5,25
214	1	1	3	1	5,83	6,25	4,83	2	3,17	4,67	5	4,57	5,75
215	2	3	2	2	4,67	7	7	4,25	3,83	3,33	4	3,57	5
216	1	3	4	2	3,5	1,5	1,33	1	1,5	1,33	3,44	1,71	1,75
217	1	2	4	2	7	6,5	5,83	2,25	2,33	5,17	5,78	4,29	5,38
218	1	3	4	2	7	7	5,17	2,5	2	2,33	5,44	2,29	3,25
219	2	1	4	2	5,17	1	4	1	1	1	1,89	1	2
220	1	3	4	2	7	6,5	5	1	2,33	1	4,78	3,57	5,38
221	1	1	2	1	4	7	1	1	5	3,83	3,22	1,86	2,63
222	1	3	4	1	5,5	4,25	5,33	3,75	2,83	2,5	4,78	4,14	4,75
223	2	2	4	3	4	1	3,33	1	1,33	1,33	1,89	2,29	4,13
224	1	2	3	2	4,33	2,5	5,33	4,25	4	5	4,22	4	5,13
225	1	1	4	2	6	5	3,67	2,5	2,83	4,5	3,11	3,29	4,63
226	1	2	4	2	6,5	4,75	5,5	1,5	2,17	1,17	3,44	1,71	3,63
227	1	1	5	3	5,83	1,75	6,17	4,75	3,67	6	4,44	6,29	6
228	1	1	3	2	4,33	2,5	4	1,5	1,33	2,67	2,44	1,86	2,75
229	1	2	4	2	6,83	4,75	4,17	1,25	2,5	1	2,89	2	2,88
230	1	2	4	2	5,67	3	4,33	1,5	3,33	2,5	5,33	3,71	5,75
231	1	4	5	2	6,83	2	3	1	1,83	5,5	5,22	4,57	2,88
232	2	1	3	2	4,33	4,25	3,67	2,25	4,17	2,17	3,67	2,57	4,5
233	1	2	3	1	6,83	6	6	4,25	5,5	5,67	6,44	5,57	6,38
234	1	1	3	2	3,83	2,25	4,33	1,75	1,5	1	2,56	1,71	2,88
235	2	2	2	1	6,33	4,25	4,5	2	1,83	1,67	4,78	3,29	5,13
236	2	1	4	2	6,5	4,5	5,33	1,75	2,5	3,83	5,22	4,43	6
237	1	2	4	2	6,17	3	7	4	2,5	5,33	4,56	5,86	5,63
238	1	3	4	2	4,67	2,75	4,17	2,75	2,5	3,5	2,67	2,71	2,75
239	1	4	4	2	6	3,75	5,83	3	3,83	1,83	5,89	5,14	6,5
240	1	2	3	2	5	2,75	5,33	3	1,33	2,33	3,11	1,29	2,88
241	1	4	4	2	7	6,75	6,83	5,5	6,17	6	6,89	6,57	6,75
242	2	2	4	1	5,17	5,5	3,83	2,75	2	4	4,44	4,43	3,75
243	1	1	2	1	7	5	6,67	5	4,33	6,33	5,44	5,71	6,13
244	2	2	4	1	6,83	5	6,17	6	5,33	6	7	6,14	7
245	2	3	4	2	5	7	6,33	5,75	3,83	4,17	6,22	4,86	5,63
246	1	1	3	2	4	2,5	7	2	2,5	1	3,67	2,43	6,25
247	1	1	4	2	7	6,75	6	4,75	4,33	7	4,56	6,43	6,5
248	1	1	4	2	5,83	7	5,67	4	4,17	5,5	4,22	4,43	5,5
249	1	2	4	2	3,83	2,25	6,67	4,25	3,33	5,17	3,44	4	4,5
250	1	4	4	2	5,83	1,75	5	2	1,67	4	2,56	3,43	3,38
251	1	4	4	2	3,17	1,25	5,67	2	1,33	1	2,89	1,71	2,75
252	1	3	4	2	7	7	2	2,25	1,67	1	4,22	1,57	2,75
253	1	3	3	2	6,83	4,75	6,5	1,25	2	1,5	6	4,29	6,5
254	1	1	4	2	7	6	6,67	5,75	4,83	3,67	5,67	6	6,63
255	2	2	2	1	3	5,75	3	2,5	2,17	2,83	4,22	2,43	5,38
256	1	3	4	2	5	3,25	5,5	3,75	2,83	3,67	4,67	3,43	4,88
257	1	4	4	2	5,5	4,5	5,33	4,75	5	6	5,22	5	5,13
258	1	1	2	1	7	6	5,5	3,75	6,33	7	6,33	6,57	6,63
259	2	2	4	1	6,17	6	5,83	1	1,5	3,33	2,33	1,86	2,75
260	2	3	3	2	3,33	3,75	6,67	4	2,67	2,5	5,11	4,57	6,38
261	1	3	4	2	5,17	5,25	6,33	5	3,5	1	5,44	2,86	6,38
262	1	3	4	1	6,5	5,75	6,17	5	4,67	4,33	4,78	5,71	6
263	1	1	3	2	6,83	6,25	6,17	4,25	3,67	2,17	3,89	3,57	4,38
264	2	2	4	2	6,33	5,25	5,67	4,25	5,17	6,33	5,67	5,29	6,25
265	1	2	4	2	6,17	2	3,17	1,25	1,5	1,67	3,78	1,43	2,63
266	1	4	4	1	2,83	1	1,83	1	2	1,33	2,78	2,29	3,38
267	1	1	2	2	3,67	1	7	4,5	3	3	5,56	4,86	5,88
268	1	1	4	2	6,17	1,75	5,17	3	1	1,17	1,22	1,43	1,88
269	1	2	3	2	6,33	5,25	4	1,75	1,83	1,5	2,78	1,43	2,13
270	1	2	3	2	6	6	6,83	3,5	1,17	5	3,56	2,14	3,25
271	1	4	4	1	4,67	5	2,67	1	1	4,67	2,11	1,29	1,63
272	1	3	5	3	5	5,5	5,33	2,5	4,17	3,17	4,89	3,29	5,25
273	1	2	3	1	3,83	1	3,17	1	1,67	3	3,67	2,14	2,75
274	2	2	4	2	6,33	3,5	5,33	2,25	3	4,33	4,33	3,57	4,5
275	1	1	3	2	4,5	1,5	6,5	1,5	2,5	2,67	4,33	5,43	5,88
276	1	4	4	2	5,5	5,25	6,17	2,5	3,67	6	4,22	4,14	6,13
277	1	2	3	3	5,17	4,25	5,33	4,25	6	5,5	5,67	5	6
278	1	2	4	2	6,83	4	5,33	2	3,17	5,33	3,67	4,14	5,25
279	1	1	3	1	4,33	3,5	6,33	6,75	4,67	4,33	3,78	4,43	5,63
280	2	2	4	2	5,67	4,5	3,67	2	3,33	7	5,44	5,29	5,63
281	1	4	4	2	6,33	1,75	2,83	1	1	4,67	1,89	2,14	2,38
282	1	1	2	1	5,83	5	6,17	2	2	1,67	3,22	3,43	5,63
283	1	3	4	3	5	2,25	6,83	2,25	1,33	1	2,44	2	2,38
284	2	3	3	2	5,67	4,75	6,17	4	3,17	3	5	4	5,5
285	1	3	3	2	5,67	1,25	5,83	5,5	4,83	5,83	5,33	4,43	6,38
286	2	2	4	2	6,33	4,5	3,83	2	2,67	6,83	5,44	5	5,5
287	1	3	3	2	5,17	4,75	4,83	2,75	5	1,5	3,78	3,71	4,75
288	1	2	4	2	7	6,25	3,5	2,5	2,5	2,5	5	4	2,88
289	1	1	4	2	5,17	2,5	4,83	2,5	2,5	3,67	3,33	3,71	3,75
290	1	1	4	2	7	7	5	1	3	7	5	5,29	5,5
291	1	4	4	3	5,83	5	3	1,75	1,67	2,5	2	3,57	1,75
292	2	2	5	3	6,5	3,5	6,33	1,75	1,33	3,17	3,89	4,29	6,63
293	1	2	4	2	6,5	4,5	5,83	5,75	4,5	4,67	4,11	4,86	5,5
294	1	1	4	2	6,33	7	6,5	5	6,33	6,33	6	5,29	6,75
295	2	1	4	2	6	7	2,17	1,25	2,17	4	4,56	3,71	3,5
296	2	1	3	2	4,67	5,75	5,83	3,25	5,17	5,17	6,44	3,86	5,63
297	1	3	4	2	6,33	4	5	1,75	4,67	3,5	4,33	3,43	4,38
298	1	2	3	2	6,67	5,75	6,5	4	5,17	2,83	5,44	5,86	6,13
299	1	3	4	2	7	7	7	4	4,67	6	6,67	6,57	6,63
300	2	2	3	2	5,67	5,5	4,33	1,25	4	2,17	5,56	4	6,13
301	1	2	3	2	5,67	4	6,33	4,25	3,5	3	4,89	4,29	4,75
302	1	2	5	1	6,83	5,75	5,33	2,75	3,83	6	4,56	4,86	5,75
303	1	2	5	1	6,83	5,75	5,33	2,75	3,83	6	4,56	4,86	5,75
304	2	1	4	3	5,33	3	5,33	4,75	4,5	4	5,44	5,14	5,5
305	1	2	4	2	5,5	5,75	4,83	3,25	2,5	4,33	5,33	5,43	5,75
306	1	2	3	1	3,33	1,25	3,33	2,25	2,5	2,17	4,22	2,71	3,5
307	1	1	3	3	7	4,5	6,83	5,75	5,67	6,83	5,89	7	6,75
308	2	1	4	3	6,67	5	2	1,25	1,83	6,33	3,11	4,29	3,38
309	2	1	3	1	4,5	6,25	4,33	2	3,33	1,33	6,33	6,14	5,38
310	1	3	3	1	6,67	5,5	6,67	5,5	5,33	6,67	5	6,43	5,75
311	1	1	4	2	6,33	4,5	6,5	3	1,5	4,5	3,67	4,43	5,63
312	1	1	3	2	7	6,25	5,67	2,75	3,67	2,17	5,67	4,57	5,88
313	2	2	4	2	7	6	2,83	1	2,33	2,67	4,33	4,14	6,5
314	1	1	3	1	7	2,5	6,5	5,5	3,67	4,5	5,67	6,57	5
315	1	1	1	1	1	1	3,33	1,25	1,33	1	2,44	1,86	1,75
316	1	3	4	3	6,5	6,5	7	1	1,83	1,67	4,11	1,86	4,75
317	1	3	4	2	6,83	7	7	4,5	5	2,33	6,11	6,14	6,88
318	2	3	4	2	6,67	5,75	5,5	4	4,83	3,83	5,44	4,43	6,38
319	1	4	3	1	6,67	5,75	5	3,25	2,17	3,5	4,78	5,14	5,5
320	1	2	4	2	5,83	6	6	1,75	2,83	2,83	2,11	2,29	3,38
321	1	1	3	2	5,17	2,75	6	5,5	3,5	2,17	3,56	2,43	5,13
322	1	1	4	2	5,5	3,25	3,67	2,75	2,5	2,67	3,67	2,71	3,25
323	1	4	4	2	3,5	3,75	6,17	2	1,83	3,33	3,56	2,71	5,13
324	1	1	3	2	5	1	4,5	1,75	1,33	1	2,22	1,43	1,38
325	1	1	2	1	5,33	3,5	5	1,25	2,83	1,83	3,44	3,43	5,75
326	2	3	4	2	5,67	4,25	5,33	3,5	4,67	5,5	5,56	5	6
327	1	3	5	2	6,17	5,5	4	2,5	2	3,17	2,44	2,57	2,63
328	1	3	4	2	6	3,25	7	2,25	2,67	2,33	3,89	3,57	4,63
329	2	2	4	2	3,83	4,25	3,83	2,5	1,33	1,33	4,33	3	3,63
330	1	2	2	2	5,83	5	5,83	3,75	2,17	6	3,89	3	5,75
331	1	4	4	2	5,5	3	6,17	4,75	2	4,67	3,33	2,86	3,88
332	2	2	3	1	5	4	6,83	3	4,5	2,67	3,33	3,86	5,25
333	2	1	3	2	7	3,75	7	4,25	2,33	3,33	5,78	6	7
334	1	1	2	2	4,67	2,75	6	1,25	3,17	2	5,44	4,71	5,5
335	1	4	4	1	6,17	4	6,33	3,75	3,83	5,83	5,67	5,71	6
336	2	3	4	2	6,83	4,5	5,67	4	2,33	2,17	5,22	4,29	5,63
337	1	1	4	2	3	1,25	3,83	4,75	1,5	1,17	1,44	1,14	2
338	1	2	3	2	6,5	4	6,17	2	5,33	5,5	4,33	4,57	5,25
339	1	3	2	2	3,17	1	5,33	2,75	1,83	1	1,67	2	3
340	2	2	5	2	7	1	2	1	1	1	2,78	1	1
341	1	4	4	2	2,83	2	3,33	2	2,17	1,67	2,22	1,86	2,88
342	2	3	2	1	5,33	6	6,67	3,25	2,67	5,33	6,56	6	7
343	1	3	3	2	5	5	5,67	4,75	3,5	2,67	2,33	2,29	2,5
344	1	1	4	2	6,33	3,75	6,33	4	2,83	3,5	2,56	3,43	4,88
345	1	2	4	2	6,5	2,75	4,83	3,5	1,67	3	3,56	4,14	4
346	1	1	4	2	5,33	2,75	5,83	3,25	2,67	2,83	4,44	4,14	4,63
347	2	2	3	2	4,83	4,5	4,83	2,75	2,83	4,5	3,44	3,71	4,13
348	2	1	5	2	3	1,75	3,5	1,75	1,83	3,17	3,56	3,29	4,63
349	1	2	4	2	6,17	5,25	6,33	5	4,17	5,17	4,33	4,43	5
350	1	3	3	2	5,83	2,25	6,5	4,5	1,83	5	4	5	4,25
351	1	1	3	2	4,5	5	3,33	2	3	1,67	2,67	3,57	4,5
352	1	1	4	2	4,67	2,5	6	6	3,5	2,5	4,11	5,14	6,13
353	2	2	4	2	4,33	6	3,17	1,25	1,83	3,67	3,22	4	2,75
354	1	3	4	2	3,5	2,75	1,5	1	1,67	2,5	4,22	2,57	2,13
355	1	2	3	2	6,83	1,25	5	4	2,83	2,5	4,22	5,29	4,13
356	1	2	3	2	6,83	1,25	5	4	2,83	2,5	4,22	5,29	4,13
357	1	3	4	2	3,17	1	2,83	1,75	1,33	2	3,67	2,14	1,88
358	1	2	4	2	6,33	2,25	6	3,5	3,67	5,33	5,78	6	5,88
359	1	1	4	2	7	6,75	6,33	3,75	5,5	6,33	6,78	6,71	6,5
360	1	1	4	2	5,33	5	5,83	2,75	1	1,67	1,44	2,29	2,13
361	2	3	4	2	4,67	4	5,33	3	1,17	3,83	5	2,86	3,38
362	1	1	4	2	6,33	6,75	4,5	3	4,17	3,33	4,56	5,29	5,75
363	1	3	4	3	6	5,25	3,17	1,25	2,17	2,83	3,44	2,86	4,25
364	1	3	5	2	7	2,5	4,5	3,25	5,33	3,83	4,89	4,71	6,38
365	1	2	3	1	7	7	7	6,5	6,83	4,5	6,44	7	6,75
366	1	3	4	2	7	6,25	6	4,75	4,5	2,67	6,44	4,43	6,63
367	1	4	4	2	5,67	6,75	4,83	2,25	6	4,5	6	4	6,38
368	1	1	2	1	3,67	1,75	6	3	3,17	1,67	3,67	2,86	4,5
369	1	4	4	2	5,5	4	5	3,75	2,67	4,17	4,22	2,86	3,38
370	2	4	4	1	6,5	3,75	3,5	1	3,33	3,33	5,56	5,86	5,5
371	1	1	4	2	7	1,75	3,67	2,25	2,67	4	5	6,57	6,25
372	2	3	4	2	6,5	5	5,33	3,25	1,67	4,5	4,78	3,86	5,13
373	1	3	4	2	7	4,25	5,5	1,75	3,33	3,17	3,22	4,29	5,38
374	1	3	4	2	6	4,75	2	1,5	1,5	1,67	2	1	2,13
375	1	4	5	2	6,33	2,75	2,67	2	3	2,5	3,44	1,86	3,5
376	1	2	3	2	5,67	6	4,5	2,25	3,17	1,33	5,33	3,14	5,88
377	2	1	2	1	5,17	4,5	6,5	2,75	3,17	2,5	4,67	4,29	6
378	2	3	3	1	6,33	4,5	3,67	1	2,33	2,33	3,89	4,43	5,38
379	1	1	3	2	5	4	5,67	3	4,67	1	4	3,29	4,63
380	2	2	4	3	6,67	6,25	5,17	4	5	6,17	6,67	6,71	6,38
381	1	4	4	2	4,83	1	3,17	2	2	4,33	5,78	4,86	3,63
382	1	2	3	2	4	1,25	2,67	1	1	1	1	1	1
383	1	3	4	2	5,33	6,5	5,5	4,75	4,33	3,33	4,33	3,14	4,88
384	1	1	4	2	5,83	3,5	6	2	1,67	3,17	1,56	3,29	4,13
385	1	3	3	2	6,33	7	6,83	4,75	4,5	6,17	6	5,57	5,75
386	1	3	4	2	7	7	5,5	5	5	5,33	5,56	5	5,38
387	1	2	3	1	4,33	2,5	5,33	3,25	2,67	5	5	5,14	4,88
388	1	2	5	2	7	3,5	4,5	2,75	2,83	7	5,56	5	7
389	1	2	3	1	3,5	2	7	3	1,67	2,5	3,11	2,86	4,13
390	2	1	4	2	6	5,5	6	3	3,17	4,67	5,33	3,86	5,75
391	2	2	2	2	6,83	5,75	6,67	4,5	6,83	4,67	6,78	6,14	6,88
392	1	3	4	2	2,67	3,5	3,67	1	2,5	1,33	1,33	1	2,63
393	1	2	4	2	6,17	5,25	7	5	4,67	4,5	5,11	4,86	6,5
394	1	2	4	2	5,5	3,5	3	2,25	2,83	2,83	3,44	2,14	3,63
395	1	1	4	2	6,67	5,5	5,83	1,75	2,33	2	3	2,71	4,63
396	1	2	4	2	4,83	1,75	5	1,5	2,5	4,67	1,89	3,57	4,25
397	1	2	4	1	2,83	1,75	4,67	4,5	2	3	2,33	2,71	2,5
398	1	1	3	2	7	4,75	6,5	3	4,33	5,33	6,11	6,29	6,63
399	2	2	3	2	3,83	2,5	4,67	2,5	3,83	4,33	6,56	4,71	7
400	1	3	4	2	4,67	3,75	4,83	3	3,17	3	4,44	3,14	3,75
401	1	4	4	1	5,17	4,5	5,33	4,75	4,5	4,67	4,78	5	4,63
402	1	1	4	2	6,67	2,25	4,33	1,75	2,17	4,33	3,67	4,14	4,5
403	2	4	4	2	5,33	6,5	4,5	2	2,83	3,5	4,78	2,86	4,88
404	1	4	4	2	5,5	4,25	3,83	1	3,5	1	3,78	2,29	3,75
405	1	2	4	2	2,83	2,75	1,17	2,75	1,33	2,67	2,11	1,29	2,13
406	2	2	2	2	6,5	4,5	6,17	1,75	2,5	3,83	5,78	4,71	6,75
407	1	4	4	2	6,5	3,25	3,67	3,5	2,83	4	5,56	4,29	5
408	1	3	4	2	5,83	3,5	3	2,5	2,67	2,33	2,67	2,71	3,63
409	1	3	4	2	6,17	4	6,5	4,75	2,83	4,17	4,22	4,57	5,25
410	1	4	4	2	3,17	3,25	4,67	3	1,33	2,33	1,56	1,43	2,13
411	1	3	4	3	6	5	4,33	1,75	1,17	4,5	3,11	2,71	3,13
412	1	3	3	1	6,83	5	6,5	4,25	4,5	4,33	5,78	3,86	5,88
413	1	4	5	2	5,17	5,75	4,17	3,25	3,5	3,67	4,89	3,86	4,63
414	2	1	4	2	4,67	5,25	2,67	1	2,5	5	4,56	3,57	4,88
415	1	2	4	2	6,33	2,75	5,33	2,5	2,5	3,67	2,78	3,71	4,88
416	1	3	4	2	4,83	1,75	4	1	1,33	3,67	3,78	1,86	2,5
417	2	2	3	2	5,33	3	4,67	1,75	2,17	3	4,22	2,29	3,13
418	1	2	4	2	5,67	4	5	4,75	3,83	4,5	4,33	4,71	4,75
419	2	2	3	2	4,83	4,25	4,83	5	4,67	5,17	4,78	4,71	5,38
420	1	2	3	2	6	6	1,67	1,25	3,67	3,83	1,89	2,29	3,63
421	2	1	4	3	5,5	2	3,5	1,5	2,17	4	3,67	4,86	5,38
422	1	3	4	2	7	6	6,5	5	4,83	4,5	5	4,86	5,88
423	1	2	4	2	5,67	1	6,83	3,75	2	5,33	1	1	3,63
424	1	1	4	1	7	3,25	5,83	3,5	1,5	4	3,33	3,29	4,75
425	1	1	4	2	6,5	6,75	2,67	1	1,5	5,17	4,44	2,57	4
426	2	1	4	2	3,5	4	4,5	1,25	4,33	2,5	3,11	2,71	6
427	2	1	4	3	6,83	6,25	6,83	5	4	4,67	5,56	5,14	6,25
428	1	1	3	1	6,33	6	5	2,25	3,33	4,83	3,56	3,86	3,5
429	1	3	3	1	7	7	5,5	3,25	4,5	6	5,67	6,57	7
430	1	3	5	2	6,17	4,75	3,17	2,75	4,17	5,5	4,22	4,29	4,88
431	1	1	4	2	6	5,75	5,67	5,25	3,83	5,83	4,67	4,71	4,63
432	1	2	3	1	4,5	3	4,33	4	4,83	2,17	5,11	3,57	4,88
433	1	1	2	2	4,33	2,5	6,83	1,5	1,17	1,67	4,11	1,71	5,75
434	1	2	4	2	5,5	2,75	4,33	2	1,5	4,33	3,11	4,14	3,63
435	2	1	3	2	1,67	1,75	3,83	1	1,5	1	5,11	2	1,88
436	1	2	4	2	6,17	5,75	5	3	2,33	2	2,89	2,29	4,5
437	1	2	3	2	5,33	6,25	3,17	1,5	3,5	1,33	3	2,71	4,5
438	1	3	3	2	6,5	5	5	3,5	4,83	5,83	6,11	6	6,75
439	1	1	4	2	6,67	3,5	6	3,5	4	3	5,33	4,86	5,75
440	2	2	1	1	7	6,5	7	5,5	6,17	6,5	6,89	7	7
441	1	1	4	1	6,33	3	5,67	3,75	4,5	4,5	5,22	4,43	5,25
442	1	1	3	2	7	4	7	2,75	2	3,17	2,67	3,57	4
443	1	3	4	2	5,17	5	4,5	4,25	3,83	4,33	4,44	4,14	4,5
444	1	1	3	3	4,17	3	3,33	2	1,33	1,33	2,33	2,29	4,5
445	1	3	4	2	7	3,5	5	3,5	4,67	6,17	6,67	5,71	6,38
446	2	3	4	2	6,67	2,75	2,5	1	1,33	2,83	4,56	3,14	3,25
447	1	3	4	3	5,33	3,5	4,83	1,75	2,17	1,67	5,89	4,43	4,75
448	1	1	4	1	2,5	1	3,17	2	1,5	1	1,67	3,29	6
449	2	2	3	2	5	6,75	6,5	3	2,5	2	3,22	3,29	3,88
450	1	4	4	2	7	7	7	7	7	7	7	7	7
451	2	2	3	2	5	4,5	6,17	3,5	4,67	4,5	6	5,14	5,88
452	2	2	4	2	7	5	4,33	1,75	2,33	3,83	4,11	3,71	5,38
453	2	2	3	2	3,33	3,75	5,17	4	4,33	3,17	4,33	3,86	4
454	1	2	4	2	7	4,5	6,83	6,75	3,33	6,17	4,56	6,29	5,38
455	1	2	4	2	3,83	5,75	6	2,75	3,33	1,33	5	2	4,25
456	1	3	2	1	7	3	7	3,5	2,83	2,5	3,11	2,57	4
457	1	4	4	3	6,5	5,5	5,5	3,75	4,17	3,83	3,78	4,14	5
458	2	1	4	2	5,67	4,5	6,17	1	4,5	5,67	5,33	4,71	5,38
459	1	2	4	2	7	2,75	5,17	1,25	2,5	7	4	4,14	6,38
460	2	4	2	1	3,33	3,5	5,33	1,5	3,67	2,17	6,22	5,14	6,5
461	2	2	4	2	6,5	5,5	5,67	5,75	5,83	6	5,67	6,29	6
462	1	3	5	2	6,67	4,5	6	5,5	4	4,33	5,89	5	6
463	2	3	2	1	4,33	3	4,33	2	2,67	4,67	5,67	3,86	5,75
464	2	4	4	2	7	5	3,33	2,75	3,5	4,5	4,56	4	4,13
465	2	1	1	1	3,67	3,25	2,83	1,5	1,17	2,17	2,56	1,86	2,63
466	2	2	3	1	2,67	4,25	1,17	1	1	1	3,78	1,57	2,38
467	1	2	3	2	5,33	5	5,67	5,25	5,33	5,33	5,22	5,43	5,88
468	1	3	4	2	4,67	3,75	4	3,5	3,33	4,33	4	4,14	4,88
469	1	3	4	2	5,83	2,5	4,5	1,75	1,67	1,5	3	2,86	4,25
470	2	1	4	2	7	6	6,33	3,75	4,67	6,67	6	6,29	6,5
471	1	3	3	2	6	4,25	6,83	2,5	2,17	2,67	3,44	3,86	4,13
472	1	4	3	2	5,67	1,75	5,83	5,75	3,83	1,17	3,89	3,43	5
473	1	1	3	2	5,83	5,75	5,17	2,75	6,67	5,17	6,33	4,86	6,13
474	1	2	5	2	6,83	6,25	7	6	5,33	5,83	7	6,71	6,88
475	2	3	3	2	4,5	3,75	5	2,75	3,33	5,83	5	2,14	5,13
476	2	1	3	2	5	2,25	5,33	2,75	2,17	6,17	5,11	3,71	4,88
477	2	2	4	2	7	5	3	1,25	3,17	4	5,89	4,86	5,88
478	1	2	5	3	7	5,5	7	3,5	3,67	7	5,44	6,57	7
479	2	2	3	2	6,5	3,75	5,67	2,75	2,83	6,33	6,11	6,29	5,5
480	2	1	3	2	7	1	7	2,5	1,67	2,5	4,33	3,43	6,25
481	1	1	4	2	6,17	3,75	4,83	2,5	2,5	2,33	4	2,71	3,88
482	1	2	3	2	6	4,5	6,33	3,75	3,33	1,17	4,22	4,43	4,25
483	1	4	4	2	4	2,25	5,67	3,5	5	4,5	4,89	4,57	6
484	1	3	4	2	6,17	5,5	5	3,25	3,33	4,5	4,44	5	4,88
485	1	2	4	2	3,67	3,75	4,17	2,25	2,17	4,17	3	3,14	2,75
486	2	2	2	1	6,5	6,75	4,5	3,25	3,5	3,33	4,44	3,43	5,13
487	2	2	3	2	5,17	4,5	5,17	3,25	3	6	5,22	4	4,88
488	2	3	4	2	4	5,75	4,5	4	3,17	2,17	2,22	3,14	3,88
489	2	4	3	1	6,83	4,25	7	6,5	5,83	4,67	6,78	5,29	6,88
490	1	2	2	2	5,17	3	5,83	2,25	1,67	2,5	3,33	2,43	4,63
491	2	1	2	2	5,17	4,75	5,17	6	5	5,17	4,89	4,71	5,13
492	2	2	3	2	4,33	3,25	3,67	2,75	3,5	2,33	4,44	3,71	4,25
493	1	2	3	2	4,33	4,5	6,83	7	6,5	3,17	5	4,57	6,13
